# Supplementary material for: Exogenous L-Serine Alleviates Pasteurella multocida-Induced Inflammation by Reprogramming the Transcription and Metabolism of Macrophages
Source: Vet Sci. 2025 Mar 7;12(3):254. doi: 10.3390/vetsci12030254 (PMC11945856; doi:10.3390/vetsci12030254)
Supplement: Supplementary file 1 [file vetsci-12-00254-s001.zip › Supplementary Table S1.xlsx]

## Sheet: Sheet1
Table S1. Primers used in qRT-PCR analysis
Genes	Primers (5’-3’)	Product length (bp)
IL-1β	F:ATGAAAGACGGCACACCCAC	157
	R:GCTTGTGCTCTGCTTGTGAG
TNF-α	F:AGGCACTCCCCCAAAAGAT	143
	R:TGAGGGTCTGGGCCATAGAA
IL-12p40	F:TGGGAGTACCCTGACTCCTG	128
	R:AGGAACGCACCTTTCTGGTT
IL-6	F:GACAAAGCCAGAGTCCTTCAGA	76
	R:TGTGACTCCAGCTTATCTCTTGG
Serpinf2	F:GGTCCCTGTTTCACGTTCTCT	187
	R:CCTCTGCAGTTGGGACACTC
Sardh	F:GGCACTGTTTGGACTTGCAG	125
	R:AGGGCTCCTGTACCTTAGTCT
Fdps	F:GGATGCACGCTCAGCTTTTAG	85
	R:CACCAAGCACTCCCTGTTCTT
Ptprd	F:AGAGAGCTGCGAGAAGTTCG	122
	R:TAAGGCATTGGTGACCCCAC
Beta-actin	F:GTCCACCTTCCAGCAGATGT	117
	R:GAAAGGGTGTAAAACGCAGC
