# Supplementary material for: Exogenous L-Serine Alleviates Pasteurella multocida-Induced Inflammation by Reprogramming the Transcription and Metabolism of Macrophages
Source: Vet Sci. 2025 Mar 7;12(3):254. doi: 10.3390/vetsci12030254 (PMC11945856; doi:10.3390/vetsci12030254)
Supplement: Supplementary file 1 [file vetsci-12-00254-s001.zip › Supplementary Table S2.xlsx]

## Sheet: PmCQ2+Ser vs PmCQ2_KEGG_pathway
Term	Database	ID	Input number	Background number	P-Value	Corrected P-Value	Input	KEGG_ID/KO	Entrez_ID	Hyperlink
Metabolic pathways	KEGG PATHWAY	mmu01100	30	1256	0.243231	0.940792	MGP_BALBcJ_G0003373|MGP_BALBcJ_G0022062|MGP_BALBcJ_G0017561|MGP_BALBcJ_G0021148|MGP_BALBcJ_G0013906|MGP_BALBcJ_G0020779|MGP_BALBcJ_G0039648|MGP_BALBcJ_G0017911|MGP_BALBcJ_G0011938|MGP_BALBcJ_G0033172|MGP_BALBcJ_G0030599|MGP_BALBcJ_G0025250|MGP_BALBcJ_G0020035|MGP_BALBcJ_G0010908|MGP_BALBcJ_G0030043|MGP_BALBcJ_G0003755|MGP_BALBcJ_G0019397|MGP_BALBcJ_G0033918|MGP_BALBcJ_G0020740|MGP_BALBcJ_G0012668…	mmu:27226|mmu:17309|mmu:18478|mmu:11720|mmu:319554|mmu:74129|mmu:12867|mmu:53897|mmu:228033|mmu:13106|mmu:232714|mmu:18946|mmu:78801|mmu:28080|mmu:15445|mmu:107650|mmu:21877|mmu:104158|mmu:67486|mmu:58875|mmu:239017|mmu:106564|mmu:257635|mmu:71519|mmu:15360|mmu:227231|mmu:13119|mmu:100042025|mmu:192166|mmu:110196|	27226|17309|18478|11720|319554|74129|12867|53897|228033|13106|232714|18946|78801|28080|15445|107650|21877|104158|67486|58875|239017|106564|257635|71519|15360|227231|13119|100042025|192166|110196|	http://www.genome.jp/kegg-bin/show_pathway?mmu01100/mmu:15445%09red/mmu:13119%09red/mmu:58875%09red/mmu:110196%09red/mmu:11720%09red/mmu:232714%09red/mmu:100042025%09red/mmu:27226%09red/mmu:227231%09red/mmu:319554%09red/mmu:12867%09red/mmu:104158%09red/mmu:67486%09red/mmu:106564%09red/mmu:53897%09red/mmu:78801%09red/mmu:17309%09red/mmu:13106%09red/mmu:18946%09red/mmu:21877%09red/mmu:228033%09red/…
Ribosome	KEGG PATHWAY	mmu03010	14	145	4.92832e-06	0.000916668	MGP_BALBcJ_G0012292|MGP_BALBcJ_G0012851|MGP_BALBcJ_G0002765|Novel00499|MGP_BALBcJ_G0010153|MGP_BALBcJ_G0012702|MGP_BALBcJ_G0012100|MGP_BALBcJ_G0014055|MGP_BALBcJ_G0010531|MGP_BALBcJ_G0010902|MGP_BALBcJ_G0040669|MGP_BALBcJ_G0010848|MGP_BALBcJ_G0011202|MGP_BALBcJ_G0012222	mmu:76808|mmu:100502825|mmu:26451|mmu:19899|mmu:114641|mmu:20104|mmu:268449|mmu:27367|mmu:76808|mmu:27370|mmu:16785|mmu:20005|mmu:19941|mmu:19943|	76808|100502825|26451|19899|114641|20104|268449|27367|76808|27370|16785|20005|19941|19943|	http://www.genome.jp/kegg-bin/show_pathway?mmu03010/mmu:20104%09red/mmu:19943%09red/mmu:114641%09red/mmu:100502825%09red/mmu:19899%09red/mmu:26451%09red/mmu:76808%09red/mmu:16785%09red/mmu:27367%09red/mmu:268449%09red/mmu:27370%09red/mmu:19941%09red/mmu:20005%09red
PI3K-Akt signaling pathway	KEGG PATHWAY	mmu04151	9	351	0.311729	0.940792	MGP_BALBcJ_G0012702|MGP_BALBcJ_G0021645|MGP_BALBcJ_G0035156|MGP_BALBcJ_G0019351|MGP_BALBcJ_G0020537|MGP_BALBcJ_G0024781|MGP_BALBcJ_G0027024|MGP_BALBcJ_G0018722|MGP_BALBcJ_G0003992	mmu:20104|mmu:14169|mmu:235542|mmu:192897|mmu:14186|mmu:14704|mmu:16196|mmu:22370|mmu:12571|	20104|14169|235542|192897|14186|14704|16196|22370|12571|	http://www.genome.jp/kegg-bin/show_pathway?mmu04151/mmu:14186%09red/mmu:14169%09red/mmu:20104%09red/mmu:22370%09red/mmu:12571%09red/mmu:14704%09red/mmu:235542%09red/mmu:192897%09red/mmu:16196%09red
Hypertrophic cardiomyopathy (HCM)	KEGG PATHWAY	mmu05410	8	84	0.000577644	0.0358139	MGP_BALBcJ_G0021298|MGP_BALBcJ_G0028187|MGP_BALBcJ_G0021048|MGP_BALBcJ_G0007311|MGP_BALBcJ_G0013600|MGP_BALBcJ_G0019351|MGP_BALBcJ_G0025706|MGP_BALBcJ_G0022003	mmu:140781|mmu:22003|mmu:12294|mmu:326618|mmu:11465|mmu:192897|mmu:12298|mmu:12300|	140781|22003|12294|326618|11465|192897|12298|12300|	http://www.genome.jp/kegg-bin/show_pathway?mmu05410/mmu:12294%09red/mmu:22003%09red/mmu:12300%09red/mmu:326618%09red/mmu:12298%09red/mmu:11465%09red/mmu:140781%09red/mmu:192897%09red
Dilated cardiomyopathy	KEGG PATHWAY	mmu05414	8	89	0.000821275	0.0381893	MGP_BALBcJ_G0021298|MGP_BALBcJ_G0028187|MGP_BALBcJ_G0021048|MGP_BALBcJ_G0007311|MGP_BALBcJ_G0013600|MGP_BALBcJ_G0019351|MGP_BALBcJ_G0025706|MGP_BALBcJ_G0022003	mmu:140781|mmu:22003|mmu:12294|mmu:326618|mmu:11465|mmu:192897|mmu:12298|mmu:12300|	140781|22003|12294|326618|11465|192897|12298|12300|	http://www.genome.jp/kegg-bin/show_pathway?mmu05414/mmu:12294%09red/mmu:22003%09red/mmu:12300%09red/mmu:326618%09red/mmu:12298%09red/mmu:11465%09red/mmu:140781%09red/mmu:192897%09red
MAPK signaling pathway	KEGG PATHWAY	mmu04010	8	253	0.164197	0.940792	MGP_BALBcJ_G0017681|MGP_BALBcJ_G0021645|MGP_BALBcJ_G0021048|MGP_BALBcJ_G0015409|MGP_BALBcJ_G0020537|MGP_BALBcJ_G0020761|MGP_BALBcJ_G0025706|MGP_BALBcJ_G0022003	mmu:19279|mmu:14169|mmu:12294|mmu:16175|mmu:14186|mmu:19418|mmu:12298|mmu:12300|	19279|14169|12294|16175|14186|19418|12298|12300|	http://www.genome.jp/kegg-bin/show_pathway?mmu04010/mmu:14186%09red/mmu:14169%09red/mmu:12300%09red/mmu:12294%09red/mmu:12298%09red/mmu:19418%09red/mmu:16175%09red/mmu:19279%09red
Cardiac muscle contraction	KEGG PATHWAY	mmu04260	7	78	0.00173618	0.0645859	MGP_BALBcJ_G0007311|MGP_BALBcJ_G0028187|MGP_BALBcJ_G0021048|MGP_BALBcJ_G0021298|MGP_BALBcJ_G0039648|MGP_BALBcJ_G0025706|MGP_BALBcJ_G0022003	mmu:326618|mmu:22003|mmu:12294|mmu:140781|mmu:12867|mmu:12298|mmu:12300|	326618|22003|12294|140781|12867|12298|12300|	http://www.genome.jp/kegg-bin/show_pathway?mmu04260/mmu:12294%09red/mmu:22003%09red/mmu:12300%09red/mmu:326618%09red/mmu:12867%09red/mmu:12298%09red/mmu:140781%09red
Adrenergic signaling in cardiomyocytes	KEGG PATHWAY	mmu04261	7	151	0.0430948	0.473598	MGP_BALBcJ_G0021298|MGP_BALBcJ_G0028187|MGP_BALBcJ_G0021048|MGP_BALBcJ_G0007311|MGP_BALBcJ_G0035156|MGP_BALBcJ_G0025706|MGP_BALBcJ_G0022003	mmu:140781|mmu:22003|mmu:12294|mmu:326618|mmu:235542|mmu:12298|mmu:12300|	140781|22003|12294|326618|235542|12298|12300|	http://www.genome.jp/kegg-bin/show_pathway?mmu04261/mmu:12294%09red/mmu:22003%09red/mmu:12300%09red/mmu:326618%09red/mmu:12298%09red/mmu:235542%09red/mmu:140781%09red
Cytokine-cytokine receptor interaction	KEGG PATHWAY	mmu04060	7	264	0.314255	0.940792	MGP_BALBcJ_G0009913|MGP_BALBcJ_G0015409|MGP_BALBcJ_G0035461|MGP_BALBcJ_G0023916|MGP_BALBcJ_G0027024|MGP_BALBcJ_G0030826|MGP_BALBcJ_G0015807	mmu:56066|mmu:16175|mmu:80901|mmu:21948|mmu:16196|mmu:16162|mmu:16171|	56066|16175|80901|21948|16196|16162|16171|	http://www.genome.jp/kegg-bin/show_pathway?mmu04060/mmu:21948%09red/mmu:16175%09red/mmu:80901%09red/mmu:16171%09red/mmu:16162%09red/mmu:56066%09red/mmu:16196%09red
Neuroactive ligand-receptor interaction	KEGG PATHWAY	mmu04080	7	282	0.373392	0.940792	MGP_BALBcJ_G0018432|MGP_BALBcJ_G0029583|MGP_BALBcJ_G0023113|MGP_BALBcJ_G0027656|MGP_BALBcJ_G0028242|MGP_BALBcJ_G0019365|MGP_BALBcJ_G0031402	mmu:93896|mmu:14395|mmu:18815|mmu:22094|mmu:242425|mmu:14428|mmu:14812|	93896|14395|18815|22094|242425|14428|14812|	http://www.genome.jp/kegg-bin/show_pathway?mmu04080/mmu:14395%09red/mmu:93896%09red/mmu:14812%09red/mmu:14428%09red/mmu:22094%09red/mmu:242425%09red/mmu:18815%09red
Pathways in cancer	KEGG PATHWAY	mmu05200	7	323	0.507964	0.940792	MGP_BALBcJ_G0030864|MGP_BALBcJ_G0028034|MGP_BALBcJ_G0021645|MGP_BALBcJ_G0014266|MGP_BALBcJ_G0021163|MGP_BALBcJ_G0003992|MGP_BALBcJ_G0026305	mmu:21415|mmu:12395|mmu:14169|mmu:67673|mmu:12159|mmu:12571|mmu:19361|	21415|12395|14169|67673|12159|12571|19361|	http://www.genome.jp/kegg-bin/show_pathway?mmu05200/mmu:19361%09red/mmu:14169%09red/mmu:12571%09red/mmu:67673%09red/mmu:12159%09red/mmu:21415%09red/mmu:12395%09red
Arrhythmogenic right ventricular cardiomyopathy (ARVC)	KEGG PATHWAY	mmu05412	6	74	0.00579919	0.171184	MGP_BALBcJ_G0030864|MGP_BALBcJ_G0021048|MGP_BALBcJ_G0013600|MGP_BALBcJ_G0019351|MGP_BALBcJ_G0025706|MGP_BALBcJ_G0022003	mmu:21415|mmu:12294|mmu:11465|mmu:192897|mmu:12298|mmu:12300|	21415|12294|11465|192897|12298|12300|	http://www.genome.jp/kegg-bin/show_pathway?mmu05412/mmu:12294%09red/mmu:12300%09red/mmu:12298%09red/mmu:21415%09red/mmu:11465%09red/mmu:192897%09red
Complement and coagulation cascades	KEGG PATHWAY	mmu04610	6	77	0.0069245	0.171184	MGP_BALBcJ_G0018651|MGP_BALBcJ_G0033552|MGP_BALBcJ_G0023113|MGP_BALBcJ_G0027305|Novel00900|MGP_BALBcJ_G0035825	mmu:18816|mmu:16621|mmu:18815|mmu:14161|mmu:12628|mmu:14069|	18816|16621|18815|14161|12628|14069|	http://www.genome.jp/kegg-bin/show_pathway?mmu04610/mmu:14069%09red/mmu:12628%09red/mmu:14161%09red/mmu:16621%09red/mmu:18816%09red/mmu:18815%09red
PPAR signaling pathway	KEGG PATHWAY	mmu03320	6	82	0.00913888	0.18887	MGP_BALBcJ_G0027622|MGP_BALBcJ_G0028583|MGP_BALBcJ_G0034720|MGP_BALBcJ_G0034721|MGP_BALBcJ_G0034723|MGP_BALBcJ_G0026415	mmu:15360|mmu:13119|mmu:11806|mmu:11814|mmu:66113|mmu:26458|	15360|13119|11806|11814|66113|26458|	http://www.genome.jp/kegg-bin/show_pathway?mmu03320/mmu:13119%09red/mmu:11806%09red/mmu:11814%09red/mmu:15360%09red/mmu:66113%09red/mmu:26458%09red
Circadian entrainment	KEGG PATHWAY	mmu04713	6	98	0.0195683	0.303308	MGP_BALBcJ_G0029753|MGP_BALBcJ_G0027299|MGP_BALBcJ_G0024781|MGP_BALBcJ_G0033924|MGP_BALBcJ_G0016636|MGP_BALBcJ_G0031402	mmu:19092|mmu:60596|mmu:14704|mmu:14681|mmu:271639|mmu:14812|	19092|60596|14704|14681|271639|14812|	http://www.genome.jp/kegg-bin/show_pathway?mmu04713/mmu:19092%09red/mmu:14681%09red/mmu:14812%09red/mmu:14704%09red/mmu:271639%09red/mmu:60596%09red
Wnt signaling pathway	KEGG PATHWAY	mmu04310	6	143	0.0842233	0.783277	MGP_BALBcJ_G0035937|MGP_BALBcJ_G0030864|MGP_BALBcJ_G0004569|MGP_BALBcJ_G0015838|MGP_BALBcJ_G0015747|MGP_BALBcJ_G0023840	mmu:114671|mmu:21415|mmu:17393|mmu:408192|mmu:20671|mmu:76441|	114671|21415|17393|408192|20671|76441|	http://www.genome.jp/kegg-bin/show_pathway?mmu04310/mmu:114671%09red/mmu:17393%09red/mmu:76441%09red/mmu:408192%09red/mmu:21415%09red/mmu:20671%09red
Oxytocin signaling pathway	KEGG PATHWAY	mmu04921	6	158	0.118516	0.940792	MGP_BALBcJ_G0027299|MGP_BALBcJ_G0021048|MGP_BALBcJ_G0013600|MGP_BALBcJ_G0033924|MGP_BALBcJ_G0025706|MGP_BALBcJ_G0022003	mmu:60596|mmu:12294|mmu:11465|mmu:14681|mmu:12298|mmu:12300|	60596|12294|11465|14681|12298|12300|	http://www.genome.jp/kegg-bin/show_pathway?mmu04921/mmu:12294%09red/mmu:12300%09red/mmu:14681%09red/mmu:12298%09red/mmu:11465%09red/mmu:60596%09red
Purine metabolism	KEGG PATHWAY	mmu00230	6	179	0.176213	0.940792	MGP_BALBcJ_G0032403|MGP_BALBcJ_G0027299|MGP_BALBcJ_G0020035|MGP_BALBcJ_G0016636|MGP_BALBcJ_G0025834|MGP_BALBcJ_G0020740	mmu:68695|mmu:60596|mmu:78801|mmu:271639|mmu:241489|mmu:67486|	68695|60596|78801|271639|241489|67486|	http://www.genome.jp/kegg-bin/show_pathway?mmu00230/mmu:68695%09red/mmu:241489%09red/mmu:271639%09red/mmu:67486%09red/mmu:60596%09red/mmu:78801%09red
Rap1 signaling pathway	KEGG PATHWAY	mmu04015	6	214	0.291094	0.940792	MGP_BALBcJ_G0021645|MGP_BALBcJ_G0020537|MGP_BALBcJ_G0013600|MGP_BALBcJ_G0033924|MGP_BALBcJ_G0031402|MGP_BALBcJ_G0031043	mmu:14169|mmu:14186|mmu:11465|mmu:14681|mmu:14812|mmu:14924|	14169|14186|11465|14681|14812|14924|	http://www.genome.jp/kegg-bin/show_pathway?mmu04015/mmu:14186%09red/mmu:14169%09red/mmu:14681%09red/mmu:14812%09red/mmu:11465%09red/mmu:14924%09red
Ras signaling pathway	KEGG PATHWAY	mmu04014	6	229	0.344511	0.940792	MGP_BALBcJ_G0029964|MGP_BALBcJ_G0021645|MGP_BALBcJ_G0024781|MGP_BALBcJ_G0020537|MGP_BALBcJ_G0031402|MGP_BALBcJ_G0020761	mmu:333050|mmu:14169|mmu:14704|mmu:14186|mmu:14812|mmu:19418|	333050|14169|14704|14186|14812|19418|	http://www.genome.jp/kegg-bin/show_pathway?mmu04014/mmu:333050%09red/mmu:14186%09red/mmu:14169%09red/mmu:14812%09red/mmu:14704%09red/mmu:19418%09red
Maturity onset diabetes of the young	KEGG PATHWAY	mmu04950	5	26	0.000373935	0.034776	MGP_BALBcJ_G0026200|MGP_BALBcJ_G0026800|MGP_BALBcJ_G0027016|MGP_BALBcJ_G0030493|MGP_BALBcJ_G0016487	mmu:18508|mmu:15378|mmu:30942|mmu:18506|mmu:26424|	18508|15378|30942|18506|26424|	http://www.genome.jp/kegg-bin/show_pathway?mmu04950/mmu:15378%09red/mmu:18508%09red/mmu:18506%09red/mmu:30942%09red/mmu:26424%09red
Adherens junction	KEGG PATHWAY	mmu04520	5	74	0.0224654	0.321427	MGP_BALBcJ_G0028372|MGP_BALBcJ_G0013600|MGP_BALBcJ_G0021589|MGP_BALBcJ_G0030864|MGP_BALBcJ_G0021001	mmu:19268|mmu:11465|mmu:380928|mmu:21415|mmu:22330|	19268|11465|380928|21415|22330|	http://www.genome.jp/kegg-bin/show_pathway?mmu04520/mmu:21415%09red/mmu:11465%09red/mmu:22330%09red/mmu:19268%09red/mmu:380928%09red
Biosynthesis of amino acids	KEGG PATHWAY	mmu01230	5	78	0.0271201	0.336289	MGP_BALBcJ_G0016057|MGP_BALBcJ_G0021148|MGP_BALBcJ_G0017561|MGP_BALBcJ_G0029977|MGP_BALBcJ_G0013265	mmu:227231|mmu:11720|mmu:18478|mmu:257635|mmu:100042025|	227231|11720|18478|257635|100042025|	http://www.genome.jp/kegg-bin/show_pathway?mmu01230/mmu:18478%09red/mmu:227231%09red/mmu:11720%09red/mmu:100042025%09red/mmu:257635%09red
Morphine addiction	KEGG PATHWAY	mmu05032	5	92	0.0480111	0.496115	MGP_BALBcJ_G0028242|MGP_BALBcJ_G0029583|MGP_BALBcJ_G0033924|MGP_BALBcJ_G0025834|MGP_BALBcJ_G0024781	mmu:242425|mmu:14395|mmu:14681|mmu:241489|mmu:14704|	242425|14395|14681|241489|14704|	http://www.genome.jp/kegg-bin/show_pathway?mmu05032/mmu:14395%09red/mmu:14681%09red/mmu:241489%09red/mmu:14704%09red/mmu:242425%09red
Signaling pathways regulating pluripotency of stem cells	KEGG PATHWAY	mmu04550	5	140	0.173772	0.940792	MGP_BALBcJ_G0026200|MGP_BALBcJ_G0029973|MGP_BALBcJ_G0020537|MGP_BALBcJ_G0018950|MGP_BALBcJ_G0021163	mmu:18508|mmu:21386|mmu:14186|mmu:15407|mmu:12159|	18508|21386|14186|15407|12159|	http://www.genome.jp/kegg-bin/show_pathway?mmu04550/mmu:12159%09red/mmu:21386%09red/mmu:14186%09red/mmu:18508%09red/mmu:15407%09red
Cell adhesion molecules (CAMs)	KEGG PATHWAY	mmu04514	5	160	0.245784	0.940792	MGP_BALBcJ_G0028372|MGP_BALBcJ_G0003437|MGP_BALBcJ_G0034747|MGP_BALBcJ_G0019936|MGP_BALBcJ_G0016419	mmu:19268|mmu:18190|mmu:17967|mmu:18191|mmu:269116|	19268|18190|17967|18191|269116|	http://www.genome.jp/kegg-bin/show_pathway?mmu04514/mmu:17967%09red/mmu:269116%09red/mmu:18191%09red/mmu:19268%09red/mmu:18190%09red
Influenza A	KEGG PATHWAY	mmu05164	5	170	0.284356	0.940792	MGP_BALBcJ_G0013600|MGP_BALBcJ_G0023113|MGP_BALBcJ_G0015409|MGP_BALBcJ_G0027388|MGP_BALBcJ_G0010901	mmu:11465|mmu:18815|mmu:16175|mmu:110196|mmu:66824|	11465|18815|16175|110196|66824|	http://www.genome.jp/kegg-bin/show_pathway?mmu05164/mmu:66824%09red/mmu:18815%09red/mmu:11465%09red/mmu:16175%09red/mmu:110196%09red
Alzheimer's disease	KEGG PATHWAY	mmu05010	5	173	0.296152	0.940792	MGP_BALBcJ_G0039648|MGP_BALBcJ_G0011938|MGP_BALBcJ_G0031402|MGP_BALBcJ_G0010908|MGP_BALBcJ_G0013265	mmu:12867|mmu:228033|mmu:14812|mmu:28080|mmu:100042025|	12867|228033|14812|28080|100042025|	http://www.genome.jp/kegg-bin/show_pathway?mmu05010/mmu:14812%09red/mmu:12867%09red/mmu:100042025%09red/mmu:28080%09red/mmu:228033%09red
Huntington's disease	KEGG PATHWAY	mmu05016	5	182	0.331965	0.940792	MGP_BALBcJ_G0039648|MGP_BALBcJ_G0009970|MGP_BALBcJ_G0031402|MGP_BALBcJ_G0010908|MGP_BALBcJ_G0011938	mmu:12867|mmu:11740|mmu:14812|mmu:28080|mmu:228033|	12867|11740|14812|28080|228033|	http://www.genome.jp/kegg-bin/show_pathway?mmu05016/mmu:11740%09red/mmu:12867%09red/mmu:14812%09red/mmu:28080%09red/mmu:228033%09red
cAMP signaling pathway	KEGG PATHWAY	mmu04024	5	198	0.396334	0.940792	MGP_BALBcJ_G0016636|MGP_BALBcJ_G0019290|MGP_BALBcJ_G0031402|MGP_BALBcJ_G0028242|MGP_BALBcJ_G0031116	mmu:271639|mmu:20682|mmu:14812|mmu:242425|mmu:58991|	271639|20682|14812|242425|58991|	http://www.genome.jp/kegg-bin/show_pathway?mmu04024/mmu:271639%09red/mmu:58991%09red/mmu:14812%09red/mmu:242425%09red/mmu:20682%09red
Regulation of actin cytoskeleton	KEGG PATHWAY	mmu04810	5	217	0.471871	0.940792	MGP_BALBcJ_G0021645|MGP_BALBcJ_G0019351|MGP_BALBcJ_G0020537|MGP_BALBcJ_G0013600|MGP_BALBcJ_G0021001	mmu:14169|mmu:192897|mmu:14186|mmu:11465|mmu:22330|	14169|192897|14186|11465|22330|	http://www.genome.jp/kegg-bin/show_pathway?mmu04810/mmu:14186%09red/mmu:14169%09red/mmu:192897%09red/mmu:22330%09red/mmu:11465%09red
Fanconi anemia pathway	KEGG PATHWAY	mmu03460	4	52	0.0270242	0.336289	MGP_BALBcJ_G0036223|MGP_BALBcJ_G0022483|MGP_BALBcJ_G0004023|MGP_BALBcJ_G0026305	mmu:237211|mmu:223970|mmu:272158|mmu:19361|	237211|223970|272158|19361|	http://www.genome.jp/kegg-bin/show_pathway?mmu03460/mmu:272158%09red/mmu:19361%09red/mmu:223970%09red/mmu:237211%09red
Long-term depression	KEGG PATHWAY	mmu04730	4	61	0.0432858	0.473598	MGP_BALBcJ_G0033924|MGP_BALBcJ_G0029753|MGP_BALBcJ_G0027299|MGP_BALBcJ_G0017286	mmu:14681|mmu:19092|mmu:60596|mmu:14687|	14681|19092|60596|14687|	http://www.genome.jp/kegg-bin/show_pathway?mmu04730/mmu:14681%09red/mmu:19092%09red/mmu:14687%09red/mmu:60596%09red
Hematopoietic cell lineage	KEGG PATHWAY	mmu04640	4	86	0.111216	0.94028	MGP_BALBcJ_G0015588|MGP_BALBcJ_G0015409|MGP_BALBcJ_G0024824|MGP_BALBcJ_G0027024	mmu:12527|mmu:16175|mmu:12507|mmu:16196|	12527|16175|12507|16196|	http://www.genome.jp/kegg-bin/show_pathway?mmu04640/mmu:12527%09red/mmu:12507%09red/mmu:16175%09red/mmu:16196%09red
GABAergic synapse	KEGG PATHWAY	mmu04727	4	89	0.121424	0.940792	MGP_BALBcJ_G0028242|MGP_BALBcJ_G0029583|MGP_BALBcJ_G0033924|MGP_BALBcJ_G0024781	mmu:242425|mmu:14395|mmu:14681|mmu:14704|	242425|14395|14681|14704|	http://www.genome.jp/kegg-bin/show_pathway?mmu04727/mmu:14395%09red/mmu:14681%09red/mmu:242425%09red/mmu:14704%09red
HIF-1 signaling pathway	KEGG PATHWAY	mmu04066	4	111	0.206705	0.940792	MGP_BALBcJ_G0036034|MGP_BALBcJ_G0012702|MGP_BALBcJ_G0014266|MGP_BALBcJ_G0013265	mmu:237038|mmu:20104|mmu:67673|mmu:100042025|	237038|20104|67673|100042025|	http://www.genome.jp/kegg-bin/show_pathway?mmu04066/mmu:237038%09red/mmu:20104%09red/mmu:100042025%09red/mmu:67673%09red
Carbon metabolism	KEGG PATHWAY	mmu01200	4	111	0.206705	0.940792	MGP_BALBcJ_G0016057|MGP_BALBcJ_G0021095|MGP_BALBcJ_G0029977|MGP_BALBcJ_G0013265	mmu:227231|mmu:239017|mmu:257635|mmu:100042025|	227231|239017|257635|100042025|	http://www.genome.jp/kegg-bin/show_pathway?mmu01200/mmu:227231%09red/mmu:100042025%09red/mmu:257635%09red/mmu:239017%09red
Glutamatergic synapse	KEGG PATHWAY	mmu04724	4	114	0.219474	0.940792	MGP_BALBcJ_G0033924|MGP_BALBcJ_G0031402|MGP_BALBcJ_G0024781|MGP_BALBcJ_G0032149	mmu:14681|mmu:14812|mmu:14704|mmu:243961|	14681|14812|14704|243961|	http://www.genome.jp/kegg-bin/show_pathway?mmu04724/mmu:243961%09red/mmu:14681%09red/mmu:14812%09red/mmu:14704%09red
Osteoclast differentiation	KEGG PATHWAY	mmu04380	4	126	0.272364	0.940792	MGP_BALBcJ_G0027056|MGP_BALBcJ_G0036034|MGP_BALBcJ_G0015409|MGP_BALBcJ_G0027053	mmu:320832|mmu:237038|mmu:16175|mmu:751864|	320832|237038|16175|751864|	http://www.genome.jp/kegg-bin/show_pathway?mmu04380/mmu:751864%09red/mmu:237038%09red/mmu:320832%09red/mmu:16175%09red
Axon guidance	KEGG PATHWAY	mmu04360	4	129	0.285931	0.940792	MGP_BALBcJ_G0029515|MGP_BALBcJ_G0029275|MGP_BALBcJ_G0030886|MGP_BALBcJ_G0022920	mmu:20563|mmu:20346|mmu:20355|mmu:19876|	20563|20346|20355|19876|	http://www.genome.jp/kegg-bin/show_pathway?mmu04360/mmu:20355%09red/mmu:20563%09red/mmu:20346%09red/mmu:19876%09red
Platelet activation	KEGG PATHWAY	mmu04611	4	131	0.295029	0.940792	MGP_BALBcJ_G0013600|MGP_BALBcJ_G0027305|MGP_BALBcJ_G0029753|MGP_BALBcJ_G0027299	mmu:11465|mmu:14161|mmu:19092|mmu:60596|	11465|14161|19092|60596|	http://www.genome.jp/kegg-bin/show_pathway?mmu04611/mmu:60596%09red/mmu:19092%09red/mmu:11465%09red/mmu:14161%09red
Dopaminergic synapse	KEGG PATHWAY	mmu04728	4	133	0.304164	0.940792	MGP_BALBcJ_G0033924|MGP_BALBcJ_G0031402|MGP_BALBcJ_G0024781|MGP_BALBcJ_G0035156	mmu:14681|mmu:14812|mmu:14704|mmu:235542|	14681|14812|14704|235542|	http://www.genome.jp/kegg-bin/show_pathway?mmu04728/mmu:235542%09red/mmu:14681%09red/mmu:14812%09red/mmu:14704%09red
Tight junction	KEGG PATHWAY	mmu04530	4	136	0.317921	0.940792	MGP_BALBcJ_G0013600|MGP_BALBcJ_G0021298|MGP_BALBcJ_G0018426|MGP_BALBcJ_G0031043	mmu:11465|mmu:140781|mmu:17882|mmu:14924|	11465|140781|17882|14924|	http://www.genome.jp/kegg-bin/show_pathway?mmu04530/mmu:140781%09red/mmu:14924%09red/mmu:11465%09red/mmu:17882%09red
Parkinson's disease	KEGG PATHWAY	mmu05012	4	147	0.368634	0.940792	MGP_BALBcJ_G0039648|MGP_BALBcJ_G0009970|MGP_BALBcJ_G0010908|MGP_BALBcJ_G0011938	mmu:12867|mmu:11740|mmu:28080|mmu:228033|	12867|11740|28080|228033|	http://www.genome.jp/kegg-bin/show_pathway?mmu05012/mmu:11740%09red/mmu:12867%09red/mmu:28080%09red/mmu:228033%09red
cGMP-PKG signaling pathway	KEGG PATHWAY	mmu04022	4	170	0.473031	0.940792	MGP_BALBcJ_G0009970|MGP_BALBcJ_G0021298|MGP_BALBcJ_G0029753|MGP_BALBcJ_G0027299	mmu:11740|mmu:140781|mmu:19092|mmu:60596|	11740|140781|19092|60596|	http://www.genome.jp/kegg-bin/show_pathway?mmu04022/mmu:140781%09red/mmu:11740%09red/mmu:60596%09red/mmu:19092%09red
Alcoholism	KEGG PATHWAY	mmu05034	4	199	0.594017	0.940792	MGP_BALBcJ_G0033924|MGP_BALBcJ_G0031402|MGP_BALBcJ_G0018323|MGP_BALBcJ_G0024781	mmu:14681|mmu:14812|mmu:78303|mmu:14704|	14681|14812|78303|14704|	http://www.genome.jp/kegg-bin/show_pathway?mmu05034/mmu:14681%09red/mmu:14812%09red/mmu:14704%09red/mmu:78303%09red
Proteoglycans in cancer	KEGG PATHWAY	mmu05205	4	205	0.616922	0.940792	MGP_BALBcJ_G0018722|MGP_BALBcJ_G0013600|MGP_BALBcJ_G0017272|MGP_BALBcJ_G0012702	mmu:22370|mmu:11465|mmu:11735|mmu:20104|	22370|11465|11735|20104|	http://www.genome.jp/kegg-bin/show_pathway?mmu05205/mmu:11735%09red/mmu:22370%09red/mmu:11465%09red/mmu:20104%09red
Focal adhesion	KEGG PATHWAY	mmu04510	4	207	0.624375	0.940792	MGP_BALBcJ_G0018722|MGP_BALBcJ_G0019351|MGP_BALBcJ_G0013600|MGP_BALBcJ_G0021001	mmu:22370|mmu:192897|mmu:11465|mmu:22330|	22370|192897|11465|22330|	http://www.genome.jp/kegg-bin/show_pathway?mmu04510/mmu:22370%09red/mmu:192897%09red/mmu:22330%09red/mmu:11465%09red
Olfactory transduction	KEGG PATHWAY	mmu04740	4	1079	1	1	MGP_BALBcJ_G0018313|MGP_BALBcJ_G0029753|MGP_BALBcJ_G0023804|MGP_BALBcJ_G0032770	mmu:258531|mmu:19092|mmu:107477|mmu:258594|	258531|19092|107477|258594|	http://www.genome.jp/kegg-bin/show_pathway?mmu04740/mmu:258594%09red/mmu:107477%09red/mmu:19092%09red/mmu:258531%09red
Nitrogen metabolism	KEGG PATHWAY	mmu00910	3	17	0.00736277	0.171184	MGP_BALBcJ_G0016057|MGP_BALBcJ_G0003856|MGP_BALBcJ_G0027051	mmu:227231|mmu:230099|mmu:12350|	227231|230099|12350|	http://www.genome.jp/kegg-bin/show_pathway?mmu00910/mmu:227231%09red/mmu:230099%09red/mmu:12350%09red
Terpenoid backbone biosynthesis	KEGG PATHWAY	mmu00900	3	21	0.0123116	0.228996	MGP_BALBcJ_G0013906|MGP_BALBcJ_G0027388|MGP_BALBcJ_G0027622	mmu:319554|mmu:110196|mmu:15360|	319554|110196|15360|	http://www.genome.jp/kegg-bin/show_pathway?mmu00900/mmu:15360%09red/mmu:319554%09red/mmu:110196%09red
Vitamin digestion and absorption	KEGG PATHWAY	mmu04977	3	24	0.017013	0.287674	MGP_BALBcJ_G0035907|MGP_BALBcJ_G0018720|MGP_BALBcJ_G0034720	mmu:245532|mmu:52466|mmu:11806|	245532|52466|11806|	http://www.genome.jp/kegg-bin/show_pathway?mmu04977/mmu:52466%09red/mmu:11806%09red/mmu:245532%09red
Glycine, serine and threonine metabolism	KEGG PATHWAY	mmu00260	3	40	0.0566746	0.554814	MGP_BALBcJ_G0025485|MGP_BALBcJ_G0029977|MGP_BALBcJ_G0020779	mmu:192166|mmu:257635|mmu:74129|	192166|257635|74129|	http://www.genome.jp/kegg-bin/show_pathway?mmu00260/mmu:74129%09red/mmu:192166%09red/mmu:257635%09red
Inflammatory bowel disease (IBD)	KEGG PATHWAY	mmu05321	3	59	0.131958	0.940792	MGP_BALBcJ_G0030826|MGP_BALBcJ_G0015409|MGP_BALBcJ_G0015807	mmu:16162|mmu:16175|mmu:16171|	16162|16175|16171|	http://www.genome.jp/kegg-bin/show_pathway?mmu05321/mmu:16171%09red/mmu:16162%09red/mmu:16175%09red
Salmonella infection	KEGG PATHWAY	mmu05132	3	79	0.233068	0.940792	MGP_BALBcJ_G0013600|MGP_BALBcJ_G0015409|MGP_BALBcJ_G0010901	mmu:11465|mmu:16175|mmu:66824|	11465|16175|66824|	http://www.genome.jp/kegg-bin/show_pathway?mmu05132/mmu:66824%09red/mmu:11465%09red/mmu:16175%09red
Peroxisome	KEGG PATHWAY	mmu04146	3	81	0.243895	0.940792	MGP_BALBcJ_G0005412|MGP_BALBcJ_G0026415|MGP_BALBcJ_G0013585	mmu:23986|mmu:26458|mmu:56535|	23986|26458|56535|	http://www.genome.jp/kegg-bin/show_pathway?mmu04146/mmu:23986%09red/mmu:56535%09red/mmu:26458%09red
ECM-receptor interaction	KEGG PATHWAY	mmu04512	3	88	0.282328	0.940792	MGP_BALBcJ_G0018722|MGP_BALBcJ_G0019351|MGP_BALBcJ_G0027578	mmu:22370|mmu:192897|mmu:64051|	22370|192897|64051|	http://www.genome.jp/kegg-bin/show_pathway?mmu04512/mmu:22370%09red/mmu:64051%09red/mmu:192897%09red
Arachidonic acid metabolism	KEGG PATHWAY	mmu00590	3	90	0.293416	0.940792	MGP_BALBcJ_G0033172|MGP_BALBcJ_G0028583|MGP_BALBcJ_G0027858	mmu:13106|mmu:13119|mmu:71519|	13106|13119|71519|	http://www.genome.jp/kegg-bin/show_pathway?mmu00590/mmu:71519%09red/mmu:13119%09red/mmu:13106%09red
Melanogenesis	KEGG PATHWAY	mmu04916	3	100	0.349071	0.940792	MGP_BALBcJ_G0033924|MGP_BALBcJ_G0026701|MGP_BALBcJ_G0030864	mmu:14681|mmu:50518|mmu:21415|	14681|50518|21415|	http://www.genome.jp/kegg-bin/show_pathway?mmu04916/mmu:14681%09red/mmu:21415%09red/mmu:50518%09red
Retrograde endocannabinoid signaling	KEGG PATHWAY	mmu04723	3	103	0.365722	0.940792	MGP_BALBcJ_G0029583|MGP_BALBcJ_G0033924|MGP_BALBcJ_G0024781	mmu:14395|mmu:14681|mmu:14704|	14395|14681|14704|	http://www.genome.jp/kegg-bin/show_pathway?mmu04723/mmu:14395%09red/mmu:14681%09red/mmu:14704%09red
Thyroid hormone signaling pathway	KEGG PATHWAY	mmu04919	3	118	0.447396	0.940792	MGP_BALBcJ_G0027214|MGP_BALBcJ_G0013600|MGP_BALBcJ_G0021163	mmu:329650|mmu:11465|mmu:12159|	329650|11465|12159|	http://www.genome.jp/kegg-bin/show_pathway?mmu04919/mmu:329650%09red/mmu:12159%09red/mmu:11465%09red
Leukocyte transendothelial migration	KEGG PATHWAY	mmu04670	3	121	0.463259	0.940792	MGP_BALBcJ_G0013600|MGP_BALBcJ_G0036034|MGP_BALBcJ_G0021001	mmu:11465|mmu:237038|mmu:22330|	11465|237038|22330|	http://www.genome.jp/kegg-bin/show_pathway?mmu04670/mmu:237038%09red/mmu:11465%09red/mmu:22330%09red
Oxidative phosphorylation	KEGG PATHWAY	mmu00190	3	135	0.534387	0.940792	MGP_BALBcJ_G0039648|MGP_BALBcJ_G0011938|MGP_BALBcJ_G0010908	mmu:12867|mmu:228033|mmu:28080|	12867|228033|28080|	http://www.genome.jp/kegg-bin/show_pathway?mmu00190/mmu:12867%09red/mmu:28080%09red/mmu:228033%09red
Non-alcoholic fatty liver disease (NAFLD)	KEGG PATHWAY	mmu04932	3	154	0.621752	0.940792	MGP_BALBcJ_G0039648|MGP_BALBcJ_G0033172|MGP_BALBcJ_G0015409	mmu:12867|mmu:13106|mmu:16175|	12867|13106|16175|	http://www.genome.jp/kegg-bin/show_pathway?mmu04932/mmu:12867%09red/mmu:16175%09red/mmu:13106%09red
Hippo signaling pathway	KEGG PATHWAY	mmu04390	3	154	0.621752	0.940792	MGP_BALBcJ_G0013600|MGP_BALBcJ_G0030864|MGP_BALBcJ_G0021163	mmu:11465|mmu:21415|mmu:12159|	11465|21415|12159|	http://www.genome.jp/kegg-bin/show_pathway?mmu04390/mmu:12159%09red/mmu:21415%09red/mmu:11465%09red
Phagosome	KEGG PATHWAY	mmu04145	3	174	0.700898	0.940792	MGP_BALBcJ_G0013600|MGP_BALBcJ_G0036034|MGP_BALBcJ_G0010132	mmu:11465|mmu:237038|mmu:100042561|	11465|237038|100042561|	http://www.genome.jp/kegg-bin/show_pathway?mmu04145/mmu:237038%09red/mmu:11465%09red/mmu:100042561%09red
Chemokine signaling pathway	KEGG PATHWAY	mmu04062	3	196	0.772691	0.940792	MGP_BALBcJ_G0009913|MGP_BALBcJ_G0035461|MGP_BALBcJ_G0024781	mmu:56066|mmu:80901|mmu:14704|	56066|80901|14704|	http://www.genome.jp/kegg-bin/show_pathway?mmu04062/mmu:80901%09red/mmu:56066%09red/mmu:14704%09red
Viral carcinogenesis	KEGG PATHWAY	mmu05203	3	229	0.853372	0.949874	MGP_BALBcJ_G0003992|MGP_BALBcJ_G0018323|MGP_BALBcJ_G0019847	mmu:12571|mmu:78303|mmu:83602|	12571|78303|83602|	http://www.genome.jp/kegg-bin/show_pathway?mmu05203/mmu:12571%09red/mmu:83602%09red/mmu:78303%09red
Endocytosis	KEGG PATHWAY	mmu04144	3	231	0.857346	0.949874	MGP_BALBcJ_G0030151|MGP_BALBcJ_G0020537|MGP_BALBcJ_G0030110	mmu:194309|mmu:14186|mmu:17999|	194309|14186|17999|	http://www.genome.jp/kegg-bin/show_pathway?mmu04144/mmu:14186%09red/mmu:194309%09red/mmu:17999%09red
MicroRNAs in cancer	KEGG PATHWAY	mmu05206	3	270	0.917982	0.968504	MGP_BALBcJ_G0035365|MGP_BALBcJ_G0003992|MGP_BALBcJ_G0028187	mmu:636931|mmu:12571|mmu:22003|	636931|12571|22003|	http://www.genome.jp/kegg-bin/show_pathway?mmu05206/mmu:12571%09red/mmu:22003%09red/mmu:636931%09red
Phenylalanine metabolism	KEGG PATHWAY	mmu00360	2	23	0.091076	0.806673	MGP_BALBcJ_G0030043|MGP_BALBcJ_G0017561	mmu:15445|mmu:18478|	15445|18478|	http://www.genome.jp/kegg-bin/show_pathway?mmu00360/mmu:18478%09red/mmu:15445%09red
Prion diseases	KEGG PATHWAY	mmu05020	2	35	0.173163	0.940792	MGP_BALBcJ_G0015409|MGP_BALBcJ_G0034747	mmu:16175|mmu:17967|	16175|17967|	http://www.genome.jp/kegg-bin/show_pathway?mmu05020/mmu:17967%09red/mmu:16175%09red
Nicotine addiction	KEGG PATHWAY	mmu05033	2	40	0.210088	0.940792	MGP_BALBcJ_G0029583|MGP_BALBcJ_G0031402	mmu:14395|mmu:14812|	14395|14812|	http://www.genome.jp/kegg-bin/show_pathway?mmu05033/mmu:14395%09red/mmu:14812%09red
Cysteine and methionine metabolism	KEGG PATHWAY	mmu00270	2	40	0.210088	0.940792	MGP_BALBcJ_G0021148|MGP_BALBcJ_G0029977	mmu:11720|mmu:257635|	11720|257635|	http://www.genome.jp/kegg-bin/show_pathway?mmu00270/mmu:11720%09red/mmu:257635%09red
Fat digestion and absorption	KEGG PATHWAY	mmu04975	2	40	0.210088	0.940792	MGP_BALBcJ_G0025250|MGP_BALBcJ_G0034720	mmu:18946|mmu:11806|	18946|11806|	http://www.genome.jp/kegg-bin/show_pathway?mmu04975/mmu:18946%09red/mmu:11806%09red
Basal transcription factors	KEGG PATHWAY	mmu03022	2	44	0.240143	0.940792	MGP_BALBcJ_G0012300|MGP_BALBcJ_G0019847	mmu:108143|mmu:83602|	108143|83602|	http://www.genome.jp/kegg-bin/show_pathway?mmu03022/mmu:108143%09red/mmu:83602%09red
Mineral absorption	KEGG PATHWAY	mmu04978	2	46	0.255253	0.940792	MGP_BALBcJ_G0018720|MGP_BALBcJ_G0014008	mmu:52466|mmu:14325|	52466|14325|	http://www.genome.jp/kegg-bin/show_pathway?mmu04978/mmu:14325%09red/mmu:52466%09red
Fatty acid degradation	KEGG PATHWAY	mmu00071	2	49	0.277942	0.940792	MGP_BALBcJ_G0028583|MGP_BALBcJ_G0005412	mmu:13119|mmu:23986|	13119|23986|	http://www.genome.jp/kegg-bin/show_pathway?mmu00071/mmu:23986%09red/mmu:13119%09red
Staphylococcus aureus infection	KEGG PATHWAY	mmu05150	2	51	0.293046	0.940792	MGP_BALBcJ_G0023113|Novel00900	mmu:18815|mmu:12628|	18815|12628|	http://www.genome.jp/kegg-bin/show_pathway?mmu05150/mmu:18815%09red/mmu:12628%09red
Valine, leucine and isoleucine degradation	KEGG PATHWAY	mmu00280	2	52	0.300583	0.940792	MGP_BALBcJ_G0012668|MGP_BALBcJ_G0027622	mmu:58875|mmu:15360|	58875|15360|	http://www.genome.jp/kegg-bin/show_pathway?mmu00280/mmu:58875%09red/mmu:15360%09red
Drug metabolism - other enzymes	KEGG PATHWAY	mmu00983	2	52	0.300583	0.940792	MGP_BALBcJ_G0019397|MGP_BALBcJ_G0033918	mmu:21877|mmu:104158|	21877|104158|	http://www.genome.jp/kegg-bin/show_pathway?mmu00983/mmu:21877%09red/mmu:104158%09red
Basal cell carcinoma	KEGG PATHWAY	mmu05217	2	55	0.323103	0.940792	MGP_BALBcJ_G0030864|MGP_BALBcJ_G0021163	mmu:21415|mmu:12159|	21415|12159|	http://www.genome.jp/kegg-bin/show_pathway?mmu05217/mmu:12159%09red/mmu:21415%09red
Acute myeloid leukemia	KEGG PATHWAY	mmu05221	2	57	0.338015	0.940792	MGP_BALBcJ_G0030864|MGP_BALBcJ_G0028034	mmu:21415|mmu:12395|	21415|12395|	http://www.genome.jp/kegg-bin/show_pathway?mmu05221/mmu:21415%09red/mmu:12395%09red
Cytosolic DNA-sensing pathway	KEGG PATHWAY	mmu04623	2	63	0.38208	0.940792	MGP_BALBcJ_G0010901|MGP_BALBcJ_G0020740	mmu:66824|mmu:67486|	66824|67486|	http://www.genome.jp/kegg-bin/show_pathway?mmu04623/mmu:67486%09red/mmu:66824%09red
Metabolism of xenobiotics by cytochrome P450	KEGG PATHWAY	mmu00980	2	64	0.389307	0.940792	MGP_BALBcJ_G0033172|MGP_BALBcJ_G0035032	mmu:13106|mmu:14860|	13106|14860|	http://www.genome.jp/kegg-bin/show_pathway?mmu00980/mmu:14860%09red/mmu:13106%09red
Pancreatic cancer	KEGG PATHWAY	mmu05212	2	66	0.403646	0.940792	MGP_BALBcJ_G0003992|MGP_BALBcJ_G0026305	mmu:12571|mmu:19361|	12571|19361|	http://www.genome.jp/kegg-bin/show_pathway?mmu05212/mmu:19361%09red/mmu:12571%09red
Drug metabolism - cytochrome P450	KEGG PATHWAY	mmu00982	2	66	0.403646	0.940792	MGP_BALBcJ_G0033172|MGP_BALBcJ_G0035032	mmu:13106|mmu:14860|	13106|14860|	http://www.genome.jp/kegg-bin/show_pathway?mmu00982/mmu:14860%09red/mmu:13106%09red
p53 signaling pathway	KEGG PATHWAY	mmu04115	2	68	0.417823	0.940792	MGP_BALBcJ_G0003992|MGP_BALBcJ_G0035481	mmu:12571|mmu:209091|	12571|209091|	http://www.genome.jp/kegg-bin/show_pathway?mmu04115/mmu:209091%09red/mmu:12571%09red
Melanoma	KEGG PATHWAY	mmu05218	2	71	0.438761	0.940792	MGP_BALBcJ_G0021645|MGP_BALBcJ_G0003992	mmu:14169|mmu:12571|	14169|12571|	http://www.genome.jp/kegg-bin/show_pathway?mmu05218/mmu:12571%09red/mmu:14169%09red
Pertussis	KEGG PATHWAY	mmu05133	2	74	0.459282	0.940792	MGP_BALBcJ_G0015409|MGP_BALBcJ_G0010901	mmu:16175|mmu:66824|	16175|66824|	http://www.genome.jp/kegg-bin/show_pathway?mmu05133/mmu:66824%09red/mmu:16175%09red
Bacterial invasion of epithelial cells	KEGG PATHWAY	mmu05100	2	77	0.479359	0.940792	MGP_BALBcJ_G0013600|MGP_BALBcJ_G0021001	mmu:11465|mmu:22330|	11465|22330|	http://www.genome.jp/kegg-bin/show_pathway?mmu05100/mmu:11465%09red/mmu:22330%09red
Salivary secretion	KEGG PATHWAY	mmu04970	2	77	0.479359	0.940792	MGP_BALBcJ_G0029753|MGP_BALBcJ_G0027299	mmu:19092|mmu:60596|	19092|60596|	http://www.genome.jp/kegg-bin/show_pathway?mmu04970/mmu:60596%09red/mmu:19092%09red
Viral myocarditis	KEGG PATHWAY	mmu05416	2	78	0.48595	0.940792	MGP_BALBcJ_G0013600|MGP_BALBcJ_G0021298	mmu:11465|mmu:140781|	11465|140781|	http://www.genome.jp/kegg-bin/show_pathway?mmu05416/mmu:140781%09red/mmu:11465%09red
Apoptosis	KEGG PATHWAY	mmu04210	2	82	0.511784	0.940792	MGP_BALBcJ_G0015409|MGP_BALBcJ_G0025530	mmu:16175|mmu:13804|	16175|13804|	http://www.genome.jp/kegg-bin/show_pathway?mmu04210/mmu:13804%09red/mmu:16175%09red
Rheumatoid arthritis	KEGG PATHWAY	mmu05323	2	82	0.511784	0.940792	MGP_BALBcJ_G0015409|MGP_BALBcJ_G0015807	mmu:16175|mmu:16171|	16175|16171|	http://www.genome.jp/kegg-bin/show_pathway?mmu05323/mmu:16171%09red/mmu:16175%09red
Gap junction	KEGG PATHWAY	mmu04540	2	87	0.542853	0.940792	MGP_BALBcJ_G0029753|MGP_BALBcJ_G0027299	mmu:19092|mmu:60596|	19092|60596|	http://www.genome.jp/kegg-bin/show_pathway?mmu04540/mmu:60596%09red/mmu:19092%09red
Retinol metabolism	KEGG PATHWAY	mmu00830	2	88	0.5489	0.940792	MGP_BALBcJ_G0035907|MGP_BALBcJ_G0028583	mmu:245532|mmu:13119|	245532|13119|	http://www.genome.jp/kegg-bin/show_pathway?mmu00830/mmu:13119%09red/mmu:245532%09red
Chemical carcinogenesis	KEGG PATHWAY	mmu05204	2	92	0.572521	0.940792	MGP_BALBcJ_G0033172|MGP_BALBcJ_G0035032	mmu:13106|mmu:14860|	13106|14860|	http://www.genome.jp/kegg-bin/show_pathway?mmu05204/mmu:14860%09red/mmu:13106%09red
Estrogen signaling pathway	KEGG PATHWAY	mmu04915	2	98	0.606243	0.940792	MGP_BALBcJ_G0028242|MGP_BALBcJ_G0033924	mmu:242425|mmu:14681|	242425|14681|	http://www.genome.jp/kegg-bin/show_pathway?mmu04915/mmu:14681%09red/mmu:242425%09red
Pyrimidine metabolism	KEGG PATHWAY	mmu00240	2	103	0.632774	0.940792	MGP_BALBcJ_G0019397|MGP_BALBcJ_G0020740	mmu:21877|mmu:67486|	21877|67486|	http://www.genome.jp/kegg-bin/show_pathway?mmu00240/mmu:21877%09red/mmu:67486%09red
Cholinergic synapse	KEGG PATHWAY	mmu04725	2	113	0.68161	0.940792	MGP_BALBcJ_G0033924|MGP_BALBcJ_G0024781	mmu:14681|mmu:14704|	14681|14704|	http://www.genome.jp/kegg-bin/show_pathway?mmu04725/mmu:14681%09red/mmu:14704%09red
Cell cycle	KEGG PATHWAY	mmu04110	2	126	0.737017	0.940792	MGP_BALBcJ_G0003992|MGP_BALBcJ_G0035481	mmu:12571|mmu:209091|	12571|209091|	http://www.genome.jp/kegg-bin/show_pathway?mmu04110/mmu:209091%09red/mmu:12571%09red
Vascular smooth muscle contraction	KEGG PATHWAY	mmu04270	2	128	0.744771	0.940792	MGP_BALBcJ_G0028583|MGP_BALBcJ_G0027299	mmu:13119|mmu:60596|	13119|60596|	http://www.genome.jp/kegg-bin/show_pathway?mmu04270/mmu:60596%09red/mmu:13119%09red
AMPK signaling pathway	KEGG PATHWAY	mmu04152	2	129	0.748575	0.940792	MGP_BALBcJ_G0026800|MGP_BALBcJ_G0035156	mmu:15378|mmu:235542|	15378|235542|	http://www.genome.jp/kegg-bin/show_pathway?mmu04152/mmu:15378%09red/mmu:235542%09red
Spliceosome	KEGG PATHWAY	mmu03040	2	132	0.759693	0.940792	Novel00397|MGP_BALBcJ_G0030760	mmu:108121|mmu:66373|	108121|66373|	http://www.genome.jp/kegg-bin/show_pathway?mmu03040/mmu:108121%09red/mmu:66373%09red
Serotonergic synapse	KEGG PATHWAY	mmu04726	2	133	0.763304	0.940792	MGP_BALBcJ_G0033924|MGP_BALBcJ_G0024781	mmu:14681|mmu:14704|	14681|14704|	http://www.genome.jp/kegg-bin/show_pathway?mmu04726/mmu:14681%09red/mmu:14704%09red
Measles	KEGG PATHWAY	mmu05162	2	137	0.77728	0.940792	MGP_BALBcJ_G0003992|MGP_BALBcJ_G0015409	mmu:12571|mmu:16175|	12571|16175|	http://www.genome.jp/kegg-bin/show_pathway?mmu05162/mmu:12571%09red/mmu:16175%09red
Ubiquitin mediated proteolysis	KEGG PATHWAY	mmu04120	2	139	0.783993	0.940792	MGP_BALBcJ_G0014266|MGP_BALBcJ_G0030110	mmu:67673|mmu:17999|	67673|17999|	http://www.genome.jp/kegg-bin/show_pathway?mmu04120/mmu:67673%09red/mmu:17999%09red
Insulin signaling pathway	KEGG PATHWAY	mmu04910	2	142	0.79373	0.945461	MGP_BALBcJ_G0028372|MGP_BALBcJ_G0012702	mmu:19268|mmu:20104|	19268|20104|	http://www.genome.jp/kegg-bin/show_pathway?mmu04910/mmu:19268%09red/mmu:20104%09red
Systemic lupus erythematosus	KEGG PATHWAY	mmu05322	2	145	0.803078	0.945461	MGP_BALBcJ_G0031402|MGP_BALBcJ_G0018323	mmu:14812|mmu:78303|	14812|78303|	http://www.genome.jp/kegg-bin/show_pathway?mmu05322/mmu:14812%09red/mmu:78303%09red
Jak-STAT signaling pathway	KEGG PATHWAY	mmu04630	2	155	0.831573	0.94867	MGP_BALBcJ_G0030826|MGP_BALBcJ_G0027024	mmu:16162|mmu:16196|	16162|16196|	http://www.genome.jp/kegg-bin/show_pathway?mmu04630/mmu:16162%09red/mmu:16196%09red
RNA transport	KEGG PATHWAY	mmu03013	2	166	0.85858	0.949874	MGP_BALBcJ_G0035937|MGP_BALBcJ_G0015838	mmu:114671|mmu:408192|	114671|408192|	http://www.genome.jp/kegg-bin/show_pathway?mmu03013/mmu:408192%09red/mmu:114671%09red
Transcriptional misregulation in cancer	KEGG PATHWAY	mmu05202	2	178	0.883485	0.949874	MGP_BALBcJ_G0028034|MGP_BALBcJ_G0019771	mmu:12395|mmu:20474|	12395|20474|	http://www.genome.jp/kegg-bin/show_pathway?mmu05202/mmu:20474%09red/mmu:12395%09red
Epstein-Barr virus infection	KEGG PATHWAY	mmu05169	2	212	0.933689	0.970202	MGP_BALBcJ_G0020740|MGP_BALBcJ_G0030110	mmu:67486|mmu:17999|	67486|17999|	http://www.genome.jp/kegg-bin/show_pathway?mmu05169/mmu:67486%09red/mmu:17999%09red
HTLV-I infection	KEGG PATHWAY	mmu05166	2	277	0.978456	0.983745	MGP_BALBcJ_G0009970|MGP_BALBcJ_G0027388	mmu:11740|mmu:110196|	11740|110196|	http://www.genome.jp/kegg-bin/show_pathway?mmu05166/mmu:11740%09red/mmu:110196%09red
Phenylalanine, tyrosine and tryptophan biosynthesis	KEGG PATHWAY	mmu00400	1	8	0.168809	0.940792	MGP_BALBcJ_G0017561	mmu:18478|	18478|	http://www.genome.jp/kegg-bin/show_pathway?mmu00400/mmu:18478%09red
Ubiquinone and other terpenoid-quinone biosynthesis	KEGG PATHWAY	mmu00130	1	10	0.202275	0.940792	MGP_BALBcJ_G0030043	mmu:15445|	15445|	http://www.genome.jp/kegg-bin/show_pathway?mmu00130/mmu:15445%09red
Synthesis and degradation of ketone bodies	KEGG PATHWAY	mmu00072	1	10	0.202275	0.940792	MGP_BALBcJ_G0027622	mmu:15360|	15360|	http://www.genome.jp/kegg-bin/show_pathway?mmu00072/mmu:15360%09red
Pantothenate and CoA biosynthesis	KEGG PATHWAY	mmu00770	1	17	0.309167	0.940792	MGP_BALBcJ_G0028681	mmu:106564|	106564|	http://www.genome.jp/kegg-bin/show_pathway?mmu00770/mmu:106564%09red
Butanoate metabolism	KEGG PATHWAY	mmu00650	1	26	0.425861	0.940792	MGP_BALBcJ_G0027622	mmu:15360|	15360|	http://www.genome.jp/kegg-bin/show_pathway?mmu00650/mmu:15360%09red
Phototransduction	KEGG PATHWAY	mmu04744	1	28	0.448994	0.940792	MGP_BALBcJ_G0023804	mmu:107477|	107477|	http://www.genome.jp/kegg-bin/show_pathway?mmu04744/mmu:107477%09red
Homologous recombination	KEGG PATHWAY	mmu03440	1	28	0.448994	0.940792	MGP_BALBcJ_G0026305	mmu:19361|	19361|	http://www.genome.jp/kegg-bin/show_pathway?mmu03440/mmu:19361%09red
Protein export	KEGG PATHWAY	mmu03060	1	28	0.448994	0.940792	MGP_BALBcJ_G0010132	mmu:100042561|	100042561|	http://www.genome.jp/kegg-bin/show_pathway?mmu03060/mmu:100042561%09red
RNA polymerase	KEGG PATHWAY	mmu03020	1	29	0.46021	0.940792	MGP_BALBcJ_G0020740	mmu:67486|	67486|	http://www.genome.jp/kegg-bin/show_pathway?mmu03020/mmu:67486%09red
Thyroid cancer	KEGG PATHWAY	mmu05216	1	29	0.46021	0.940792	MGP_BALBcJ_G0030864	mmu:21415|	21415|	http://www.genome.jp/kegg-bin/show_pathway?mmu05216/mmu:21415%09red
Citrate cycle (TCA cycle)	KEGG PATHWAY	mmu00020	1	32	0.492507	0.940792	MGP_BALBcJ_G0021095	mmu:239017|	239017|	http://www.genome.jp/kegg-bin/show_pathway?mmu00020/mmu:239017%09red
Galactose metabolism	KEGG PATHWAY	mmu00052	1	33	0.502838	0.940792	MGP_BALBcJ_G0030599	mmu:232714|	232714|	http://www.genome.jp/kegg-bin/show_pathway?mmu00052/mmu:232714%09red
African trypanosomiasis	KEGG PATHWAY	mmu05143	1	34	0.51296	0.940792	MGP_BALBcJ_G0034720	mmu:11806|	11806|	http://www.genome.jp/kegg-bin/show_pathway?mmu05143/mmu:11806%09red
Alanine, aspartate and glutamate metabolism	KEGG PATHWAY	mmu00250	1	37	0.542106	0.940792	MGP_BALBcJ_G0016057	mmu:227231|	227231|	http://www.genome.jp/kegg-bin/show_pathway?mmu00250/mmu:227231%09red
Tyrosine metabolism	KEGG PATHWAY	mmu00350	1	39	0.560564	0.940792	MGP_BALBcJ_G0030043	mmu:15445|	15445|	http://www.genome.jp/kegg-bin/show_pathway?mmu00350/mmu:15445%09red
Ether lipid metabolism	KEGG PATHWAY	mmu00565	1	42	0.586867	0.940792	MGP_BALBcJ_G0003373	mmu:27226|	27226|	http://www.genome.jp/kegg-bin/show_pathway?mmu00565/mmu:27226%09red
Intestinal immune network for IgA production	KEGG PATHWAY	mmu04672	1	42	0.586867	0.940792	MGP_BALBcJ_G0016385	mmu:18703|	18703|	http://www.genome.jp/kegg-bin/show_pathway?mmu04672/mmu:18703%09red
Carbohydrate digestion and absorption	KEGG PATHWAY	mmu04973	1	45	0.611598	0.940792	MGP_BALBcJ_G0030599	mmu:232714|	232714|	http://www.genome.jp/kegg-bin/show_pathway?mmu04973/mmu:232714%09red
Tryptophan metabolism	KEGG PATHWAY	mmu00380	1	46	0.619509	0.940792	MGP_BALBcJ_G0021095	mmu:239017|	239017|	http://www.genome.jp/kegg-bin/show_pathway?mmu00380/mmu:239017%09red
Sphingolipid metabolism	KEGG PATHWAY	mmu00600	1	48	0.634852	0.940792	MGP_BALBcJ_G0017911	mmu:53897|	53897|	http://www.genome.jp/kegg-bin/show_pathway?mmu00600/mmu:53897%09red
N-Glycan biosynthesis	KEGG PATHWAY	mmu00510	1	49	0.64229	0.940792	MGP_BALBcJ_G0022062	mmu:17309|	17309|	http://www.genome.jp/kegg-bin/show_pathway?mmu00510/mmu:17309%09red
Hedgehog signaling pathway	KEGG PATHWAY	mmu04340	1	49	0.64229	0.940792	MGP_BALBcJ_G0021163	mmu:12159|	12159|	http://www.genome.jp/kegg-bin/show_pathway?mmu04340/mmu:12159%09red
Cocaine addiction	KEGG PATHWAY	mmu05030	1	49	0.64229	0.940792	MGP_BALBcJ_G0031402	mmu:14812|	14812|	http://www.genome.jp/kegg-bin/show_pathway?mmu05030/mmu:14812%09red
Linoleic acid metabolism	KEGG PATHWAY	mmu00591	1	50	0.649577	0.940792	MGP_BALBcJ_G0033172	mmu:13106|	13106|	http://www.genome.jp/kegg-bin/show_pathway?mmu00591/mmu:13106%09red
Lysine degradation	KEGG PATHWAY	mmu00310	1	51	0.656716	0.940792	MGP_BALBcJ_G0021095	mmu:239017|	239017|	http://www.genome.jp/kegg-bin/show_pathway?mmu00310/mmu:239017%09red
Amyotrophic lateral sclerosis (ALS)	KEGG PATHWAY	mmu05014	1	52	0.66371	0.940792	MGP_BALBcJ_G0031402	mmu:14812|	14812|	http://www.genome.jp/kegg-bin/show_pathway?mmu05014/mmu:14812%09red
Endometrial cancer	KEGG PATHWAY	mmu05213	1	52	0.66371	0.940792	MGP_BALBcJ_G0030864	mmu:21415|	21415|	http://www.genome.jp/kegg-bin/show_pathway?mmu05213/mmu:21415%09red
Glutathione metabolism	KEGG PATHWAY	mmu00480	1	53	0.670561	0.940792	MGP_BALBcJ_G0035032	mmu:14860|	14860|	http://www.genome.jp/kegg-bin/show_pathway?mmu00480/mmu:14860%09red
Starch and sucrose metabolism	KEGG PATHWAY	mmu00500	1	54	0.677273	0.940792	MGP_BALBcJ_G0030599	mmu:232714|	232714|	http://www.genome.jp/kegg-bin/show_pathway?mmu00500/mmu:232714%09red
Endocrine and other factor-regulated calcium reabsorption	KEGG PATHWAY	mmu04961	1	55	0.683849	0.940792	MGP_BALBcJ_G0028041	mmu:12307|	12307|	http://www.genome.jp/kegg-bin/show_pathway?mmu04961/mmu:12307%09red
Glycerolipid metabolism	KEGG PATHWAY	mmu00561	1	55	0.683849	0.940792	MGP_BALBcJ_G0025250	mmu:18946|	18946|	http://www.genome.jp/kegg-bin/show_pathway?mmu00561/mmu:18946%09red
Graft-versus-host disease	KEGG PATHWAY	mmu05332	1	56	0.690291	0.940792	MGP_BALBcJ_G0015409	mmu:16175|	16175|	http://www.genome.jp/kegg-bin/show_pathway?mmu05332/mmu:16175%09red
Non-small cell lung cancer	KEGG PATHWAY	mmu05223	1	56	0.690291	0.940792	MGP_BALBcJ_G0003992	mmu:12571|	12571|	http://www.genome.jp/kegg-bin/show_pathway?mmu05223/mmu:12571%09red
Legionellosis	KEGG PATHWAY	mmu05134	1	58	0.702784	0.940792	MGP_BALBcJ_G0010901	mmu:66824|	66824|	http://www.genome.jp/kegg-bin/show_pathway?mmu05134/mmu:66824%09red
NOD-like receptor signaling pathway	KEGG PATHWAY	mmu04621	1	58	0.702784	0.940792	MGP_BALBcJ_G0010901	mmu:66824|	66824|	http://www.genome.jp/kegg-bin/show_pathway?mmu04621/mmu:66824%09red
Arginine and proline metabolism	KEGG PATHWAY	mmu00330	1	59	0.708841	0.940792	MGP_BALBcJ_G0016057	mmu:227231|	227231|	http://www.genome.jp/kegg-bin/show_pathway?mmu00330/mmu:227231%09red
Inositol phosphate metabolism	KEGG PATHWAY	mmu00562	1	61	0.720587	0.940792	MGP_BALBcJ_G0003755	mmu:107650|	107650|	http://www.genome.jp/kegg-bin/show_pathway?mmu00562/mmu:107650%09red
Type I diabetes mellitus	KEGG PATHWAY	mmu04940	1	61	0.720587	0.940792	MGP_BALBcJ_G0015409	mmu:16175|	16175|	http://www.genome.jp/kegg-bin/show_pathway?mmu04940/mmu:16175%09red
mTOR signaling pathway	KEGG PATHWAY	mmu04150	1	61	0.720587	0.940792	MGP_BALBcJ_G0012702	mmu:20104|	20104|	http://www.genome.jp/kegg-bin/show_pathway?mmu04150/mmu:20104%09red
Taste transduction	KEGG PATHWAY	mmu04742	1	63	0.731861	0.940792	MGP_BALBcJ_G0024781	mmu:14704|	14704|	http://www.genome.jp/kegg-bin/show_pathway?mmu04742/mmu:14704%09red
Colorectal cancer	KEGG PATHWAY	mmu05210	1	64	0.737326	0.940792	MGP_BALBcJ_G0030864	mmu:21415|	21415|	http://www.genome.jp/kegg-bin/show_pathway?mmu05210/mmu:21415%09red
Glycolysis / Gluconeogenesis	KEGG PATHWAY	mmu00010	1	65	0.74268	0.940792	MGP_BALBcJ_G0013265	mmu:100042025|	100042025|	http://www.genome.jp/kegg-bin/show_pathway?mmu00010/mmu:100042025%09red
Leishmaniasis	KEGG PATHWAY	mmu05140	1	65	0.74268	0.940792	MGP_BALBcJ_G0015409	mmu:16175|	16175|	http://www.genome.jp/kegg-bin/show_pathway?mmu05140/mmu:16175%09red
Glioma	KEGG PATHWAY	mmu05214	1	65	0.74268	0.940792	MGP_BALBcJ_G0003992	mmu:12571|	12571|	http://www.genome.jp/kegg-bin/show_pathway?mmu05214/mmu:12571%09red
Long-term potentiation	KEGG PATHWAY	mmu04720	1	66	0.747925	0.940792	MGP_BALBcJ_G0031402	mmu:14812|	14812|	http://www.genome.jp/kegg-bin/show_pathway?mmu04720/mmu:14812%09red
Aminoacyl-tRNA biosynthesis	KEGG PATHWAY	mmu00970	1	66	0.747925	0.940792	MGP_BALBcJ_G0010130	mmu:109093|	109093|	http://www.genome.jp/kegg-bin/show_pathway?mmu00970/mmu:109093%09red
Amphetamine addiction	KEGG PATHWAY	mmu05031	1	67	0.753064	0.940792	MGP_BALBcJ_G0031402	mmu:14812|	14812|	http://www.genome.jp/kegg-bin/show_pathway?mmu05031/mmu:14812%09red
Renal cell carcinoma	KEGG PATHWAY	mmu05211	1	67	0.753064	0.940792	MGP_BALBcJ_G0014266	mmu:67673|	67673|	http://www.genome.jp/kegg-bin/show_pathway?mmu05211/mmu:67673%09red
Autoimmune thyroid disease	KEGG PATHWAY	mmu05320	1	69	0.763029	0.940792	MGP_BALBcJ_G0027656	mmu:22094|	22094|	http://www.genome.jp/kegg-bin/show_pathway?mmu05320/mmu:22094%09red
Thyroid hormone synthesis	KEGG PATHWAY	mmu04918	1	71	0.772593	0.940792	MGP_BALBcJ_G0027656	mmu:22094|	22094|	http://www.genome.jp/kegg-bin/show_pathway?mmu04918/mmu:22094%09red
Chronic myeloid leukemia	KEGG PATHWAY	mmu05220	1	73	0.781772	0.940792	MGP_BALBcJ_G0003992	mmu:12571|	12571|	http://www.genome.jp/kegg-bin/show_pathway?mmu05220/mmu:12571%09red
RNA degradation	KEGG PATHWAY	mmu03018	1	78	0.803134	0.945461	MGP_BALBcJ_G0030760	mmu:66373|	66373|	http://www.genome.jp/kegg-bin/show_pathway?mmu03018/mmu:66373%09red
Phosphatidylinositol signaling system	KEGG PATHWAY	mmu04070	1	81	0.814935	0.94867	MGP_BALBcJ_G0003755	mmu:107650|	107650|	http://www.genome.jp/kegg-bin/show_pathway?mmu04070/mmu:107650%09red
TGF-beta signaling pathway	KEGG PATHWAY	mmu04350	1	82	0.81871	0.94867	MGP_BALBcJ_G0021163	mmu:12159|	12159|	http://www.genome.jp/kegg-bin/show_pathway?mmu04350/mmu:12159%09red
Small cell lung cancer	KEGG PATHWAY	mmu05222	1	85	0.829579	0.94867	MGP_BALBcJ_G0003992	mmu:12571|	12571|	http://www.genome.jp/kegg-bin/show_pathway?mmu05222/mmu:12571%09red
Steroid hormone biosynthesis	KEGG PATHWAY	mmu00140	1	86	0.833056	0.94867	MGP_BALBcJ_G0033172	mmu:13106|	13106|	http://www.genome.jp/kegg-bin/show_pathway?mmu00140/mmu:13106%09red
Progesterone-mediated oocyte maturation	KEGG PATHWAY	mmu04914	1	87	0.836462	0.94867	MGP_BALBcJ_G0035481	mmu:209091|	209091|	http://www.genome.jp/kegg-bin/show_pathway?mmu04914/mmu:209091%09red
Prostate cancer	KEGG PATHWAY	mmu05215	1	89	0.843067	0.949874	MGP_BALBcJ_G0030864	mmu:21415|	21415|	http://www.genome.jp/kegg-bin/show_pathway?mmu05215/mmu:21415%09red
mRNA surveillance pathway	KEGG PATHWAY	mmu03015	1	96	0.864156	0.949874	MGP_BALBcJ_G0035156	mmu:235542|	235542|	http://www.genome.jp/kegg-bin/show_pathway?mmu03015/mmu:235542%09red
Toll-like receptor signaling pathway	KEGG PATHWAY	mmu04620	1	101	0.877465	0.949874	MGP_BALBcJ_G0009913	mmu:56066|	56066|	http://www.genome.jp/kegg-bin/show_pathway?mmu04620/mmu:56066%09red
Chagas disease (American trypanosomiasis)	KEGG PATHWAY	mmu05142	1	103	0.882417	0.949874	MGP_BALBcJ_G0033924	mmu:14681|	14681|	http://www.genome.jp/kegg-bin/show_pathway?mmu05142/mmu:14681%09red
Pancreatic secretion	KEGG PATHWAY	mmu04972	1	103	0.882417	0.949874	MGP_BALBcJ_G0025250	mmu:18946|	18946|	http://www.genome.jp/kegg-bin/show_pathway?mmu04972/mmu:18946%09red
Toxoplasmosis	KEGG PATHWAY	mmu05145	1	113	0.904335	0.966703	MGP_BALBcJ_G0033924	mmu:14681|	14681|	http://www.genome.jp/kegg-bin/show_pathway?mmu05145/mmu:14681%09red
Amoebiasis	KEGG PATHWAY	mmu05146	1	119	0.915476	0.968504	MGP_BALBcJ_G0021001	mmu:22330|	22330|	http://www.genome.jp/kegg-bin/show_pathway?mmu05146/mmu:22330%09red
Lysosome	KEGG PATHWAY	mmu04142	1	123	0.922174	0.968504	MGP_BALBcJ_G0010310	mmu:252903|	252903|	http://www.genome.jp/kegg-bin/show_pathway?mmu04142/mmu:252903%09red
Inflammatory mediator regulation of TRP channels	KEGG PATHWAY	mmu04750	1	126	0.926848	0.968504	MGP_BALBcJ_G0028583	mmu:13119|	13119|	http://www.genome.jp/kegg-bin/show_pathway?mmu04750/mmu:13119%09red
FoxO signaling pathway	KEGG PATHWAY	mmu04068	1	135	0.939254	0.970562	MGP_BALBcJ_G0035481	mmu:209091|	209091|	http://www.genome.jp/kegg-bin/show_pathway?mmu04068/mmu:209091%09red
Hepatitis B	KEGG PATHWAY	mmu05161	1	145	0.95059	0.97685	MGP_BALBcJ_G0003992	mmu:12571|	12571|	http://www.genome.jp/kegg-bin/show_pathway?mmu05161/mmu:12571%09red
Protein processing in endoplasmic reticulum	KEGG PATHWAY	mmu04141	1	169	0.969914	0.983745	MGP_BALBcJ_G0010132	mmu:100042561|	100042561|	http://www.genome.jp/kegg-bin/show_pathway?mmu04141/mmu:100042561%09red
Tuberculosis	KEGG PATHWAY	mmu05152	1	176	0.973969	0.983745	MGP_BALBcJ_G0015409	mmu:16175|	16175|	http://www.genome.jp/kegg-bin/show_pathway?mmu05152/mmu:16175%09red
Calcium signaling pathway	KEGG PATHWAY	mmu04020	1	181	0.976527	0.983745	MGP_BALBcJ_G0009970	mmu:11740|	11740|	http://www.genome.jp/kegg-bin/show_pathway?mmu04020/mmu:11740%09red
